# Supplementary material for: Ribosomal protein L22‐like1 promotes prostate cancer progression by activating PI3K/Akt/mTOR signalling pathway
Source: J Cell Mol Med. 2023 Jan 10;27(3):403–11. doi: 10.1111/jcmm.17663 (PMC9889667; doi:10.1111/jcmm.17663)
Supplement: Supplementary file 1 — Figure S1 [file JCMM-27-403-s001.zip]

Archive with 2 entries (2 files):
- jcmm17663-sup-0001-Supplementary-Fig. S1.jpg
- jcmm17663-sup-0002-Supplementary-Figure-legent-Fig. S1.docx
